# Supplementary material for: The Addition of Hot Water Extract of Juncao-Substrate Ganoderma lucidum Residue to Diets Enhances Growth Performance, Immune Function, and Intestinal Health in Broilers
Source: Animals (Basel). 2024 Oct 11;14(20):2926. doi: 10.3390/ani14202926 (PMC11503797; doi:10.3390/ani14202926)
Supplement: Supplementary file 1 [file animals-14-02926-s001.zip]

Archive with 1 entries (1 files):
- animals-3204252-supplementary.pdf
